# Supplementary material for: Predicting and clustering plant CLE genes with a new method developed specifically for short amino acid sequences
Source: BMC Genomics. 2020 Oct 12;21:709. doi: 10.1186/s12864-020-07114-8 (PMC7552357; doi:10.1186/s12864-020-07114-8)
Supplement: Supplementary file 13 — Additional file 13: Table S2. Comparison of group information on Arabidopsis CLE genes from the literature and from this study. [file 12864_2020_7114_MOESM13_ESM.xls]

## Sheet: Sheet1
Table S2. Comparison of group information on Arabidopsis CLE genes from the literature and from this study.
Arabidopsis CLE genes	Whitford et al.[56]	Hirakawa et al.[23]	Oelkers et al.[58]	Goad et al.[7]	This study
AtCLV3	A	A	Group 3	Group 1D1	Group 1B
AtCLE1	A	D	Group 2	Group 3B	Group 1A
AtCLE2	A	A	Group 2	Group 3B	Group 1A
AtCLE3	A	D	Group 2	Group 3B	Group 1A
AtCLE4	A	D	Group 2	Group 3B	Group 1A
AtCLE5	A	D	Group 2	Group 3A	Group 1A
AtCLE6	A	D	Group 2	Group 3A	Group 1A
AtCLE7	A	A	Group 2	Group 3A	Group 1A
AtCLE8	NA	A	NA	Group 1I	Group 3A
AtCLE9	A	A	Group 9	Group 1A2	Group 3B
AtCLE10	A	A	Group 9	Group 1A2	Group 3B
AtCLE11	A	A	Group 9	Group 1A1	Group 3A
AtCLE12	NA	A	Group 9	Group 1A1	Group 3A
AtCLE13	A	A	Group 9	Group 1A1	Group 3A
AtCLE14	A	A	Group 11	Group 1B	Group 3B
AtCLE16	A	A	Group 10	Group 1C	Group 3C
AtCLE17	A	A	Group 10	Group 1C	Group 3C
AtCLE18	A	A	NA	Group 1I	Group 2B
AtCLE19	A	A	Group 10	Group 1C	Group 3C
AtCLE20	NA	A	Group 13	Group 1G	Group 3C
AtCLE21	A	A	Group 10	Group 1C	Group 3C
AtCLE22	A	A	Group 10	Group 1C	Group 3C
AtCLE25	NA	B	Group 7	Group 1E1	Group 2B
AtCLE26	NA	B	Group 7	Group 1E1	Group 2B
AtCLE27	A	A	Group 8	Group 1J	Group 2C
AtCLE40	A	A	Group 4	Group 1D2	Group 5B
AtCLE41	B	C	Group 5	Group 2	Group 4
AtCLE42	B	C	Group 5	Group 2	Group 4
AtCLE43	B	D	NA	Group 1J	Group 5A
AtCLE44	B	C	Group 5	Group 2	Group 4
AtCLE45	A	A	Group 6	Group 1E2	Group 2A
AtCLE46	NA	D	Group 3	NA	Group 4
NA: not available
