# Supplementary material for: Predicting and clustering plant CLE genes with a new method developed specifically for short amino acid sequences
Source: BMC Genomics. 2020 Oct 12;21:709. doi: 10.1186/s12864-020-07114-8 (PMC7552357; doi:10.1186/s12864-020-07114-8)
Supplement: Supplementary file 14 — Additional file 14: Table S3. Comparison of E-values for evaluating the grouping of CLE motifs from Goad et al. [7] and from the site-weight based method described in this study. [file 12864_2020_7114_MOESM14_ESM.xls]

## Sheet: Sheet1
Table S3. Comparison of E-values for evaluating the grouping of CLE motifs from Goad et al. [7] and from the site-weight based method described in this study.
Goad et al. [7]			This study
			CLE candidates predicted by at least one ML method			CLE candidates predicted by all the three ML methods
Group	Number of genes	Average E-value	Group	Number of genes	Average	Number of genes	Average
					E-value		E-value
1A	148	9.1e-11	1A	255	1.4e-10	255	1.4e-10
1B	138	6.6e-10	1B	127	1.2e-09	127	1.2e-09
1C	180	5.3e-10	2A	120	1.6e-10	104	2e-10
1D	67	1e-09	2B	186	2e-10	186	2e-10
1E	235	5.1e-10	2C	157	1.1e-09	148	1.3e-09
1F	18	1.4e-07	3A	156	1.1e-09	155	1.1e-09
1G	36	3.8e-09	3B	250	4.1e-10	250	4.1e-10
1H	22	3.3e-09	3C	373	8.5e-09	373	8.5e-09
1I	47	2.4e-05	4	248	5.5e-09	215	1.9e-09
1J	56	3.6e-10	5A	62	0.00045	26	2.8e-06
2	107	2e-10	5B	85	3.2e-07	83	3e-07
3A	102	2.2e-09	Others	136	0.0014	48	0.00074
3B	172	2.2e-10
