# Supplementary material for: Predicting and clustering plant CLE genes with a new method developed specifically for short amino acid sequences
Source: BMC Genomics. 2020 Oct 12;21:709. doi: 10.1186/s12864-020-07114-8 (PMC7552357; doi:10.1186/s12864-020-07114-8)
Supplement: Supplementary file 15 — Additional file 15: Table S4. Number of types of CLE motifs in 69 plant species. [file 12864_2020_7114_MOESM15_ESM.xls]

## Sheet: Sheet1
Table S4. Number of types of CLE motifs in 69 plant species
CLE group	Number of types of CLE motifs					Motif sequence
	All species	Dicots	Monocots	Others	Dicots and Monocots#
1A	55	46	11	1	2	RISPGGPDPQHH
						RLSPGGPDPQHH
1B	42	24	16	5	1	RKVPSGPDPLHH
2A	27	23	4	1	1	RRVRRGSDPIHN
2B	33	27	5	4	2	RKVPNGPDPIHN
						RRVPNGPDPIHN
2C	54	48	4	3	0	NA
3A	27	16	10	4	2	RLVPSGPNPLHH
						RLVPTGPNPLHH
3B	44	29	14	8	4	RKVPQGPNPLHN
						RLVPTGPNPLHN
						RRVPTGPNPLHN
						RVVPTGPNPLHN
3C	122	96	26	7	4	RKVPTGSNPLHN
						RRIPTGPNPLHN
						RRVPTGANPLHN
						RRVPTGSNPLHN
4	66	41	7	21	0	NA
5A	42	24	15	4	1	RRIPSCPDALHN
5B	48	33	11	5	1	RLSPGGSDPQHH
Others	108	67	28	14	0	NA
Sum	668	474	151	77	18
