# Supplementary material for: Predicting and clustering plant CLE genes with a new method developed specifically for short amino acid sequences
Source: BMC Genomics. 2020 Oct 12;21:709. doi: 10.1186/s12864-020-07114-8 (PMC7552357; doi:10.1186/s12864-020-07114-8)
Supplement: Supplementary file 16 — Additional file 16: Table S5. CLE candidates in algae and bryophytes. [file 12864_2020_7114_MOESM16_ESM.xls]

## Sheet: Sheet1
Table S5. CLE candidates in algae and bryophytes.
Gene ID	Motif	Motif position (a.a.)	Motif Score	SignalP score	TargetP score
C. subellipsoidea
CsubellipsoideaC52721	RGLPAGETPEHH	8-19 of 295	24.27	0.26	0.03
CsubellipsoideaC61727	RVVIIGQDPYHN	15-26 of 181	23.26	0.14	0.2
D. salina
Dusal.0656s00003.1	LDVPQGPNPLER	21-32 of 239	21.44	0.11	0.01
P. patens
Pp3c1_13720V3.1	RMVPTGPNPLHN	161-172 of 181	37.86	0.89	0.97
Pp3c11_15310V3.1	RMVPTGPNPLHN	160-171 of 180	37.86	0.83	0.55
Pp3c19_6950V3.1	RLVPTGPNPLHN	112-123 of 123	37.84	0.52	0.98
Pp3c21_5600V3.1	RVVPTGPNPLHN	109-120 of 120	37.82	0.28	0.78
Pp3c22_4590V3.1	RLVPTGPNPLHN	124-135 of 135	37.84	0.49	0.35
Pp3c26_11430V3.1	RMVPSGPNPLHN	136-147 of 156	37.96	0.77	0.72
Pp3c3_10020V3.1	RMVPTGPNPLHN	136-147 of 156	37.86	0.87	0.8
Pp3c4_31330V3.1	RMVPTGPNPLHN	138-149 of 158	37.86	0.94	0.9
Pp3c7_11040V3.1	RMVPTGPNPLHN	160-171 of 180	37.86	0.81	0.92
S. fallax
Sphfalx0003s0008.1	RLIPTGPDPLHN	150-161 of 161	37.28	0.87	0.8
Sphfalx0005s0121.1	RLVPTGPNPFHN	127-138 of 147	37.13	0.72	0.54
Sphfalx0013s0288.1	RLVPTGPNPLHN	143-154 of 163	37.84	0.55	0.9
Sphfalx0014s0258.1	RLVPTGPNPVHN	289-300 of 308	37.59	0.81	0.99
Sphfalx0061s0120.1	RLIPTGPDPLHN	169-180 of 180	37.28	0.34	0.11
Sphfalx0064s0089.1	QPTPSGPSPGHN	91-102 of 107	28.26	0.87	0.97
Sphfalx0066s0055.1	RMVPAGPNPLHN	217-228 of 240	37.6	0.41	0.99
Sphfalx0088s0005.1	RLVPTGPNPFHN	157-168 of 177	37.13	0.7	0.54
Sphfalx0094s0048.1	VPAPPGGNPGHN	167-178 of 178	22.08	0.29	0.61
Sphfalx0106s0067.1	RLIPTGPDPLHN	271-282 of 282	37.28	0.3	0.02
Sphfalx0215s0022.1	RTVPTGPDPLHN	159-170 of 178	37.67	0.77	0.99
M. polymorpha
Mapoly0003s0111.1	RPPPRGPSPGSN	140-151 of 156	23.79	0.75	0.04
Mapoly0006s0036.1	RKLPKGPNPLSQ	219-230 of 281	26.89	0.15	0.07
Mapoly0016s0019.1	TSAPAGPSPEQN	115-126 of 133	22.21	0.27	0.01
Mapoly0027s0015.1	RSLPGRPDPSHS	18-29 of 172	24.1	0.1	0
Mapoly0052s0027.1	RRMPHGPGPEQN	132-143 of 282	25.6	0.13	0
Mapoly0084s0052.1	KEVPNGPNPLHN	126-137 of 137	35.01	0.79	0.14
Mapoly0251s0002.1	EVPPQGPSPIHN	120-131 of 131	26.41	0.78	0.61
Mapoly1011s0001.1	HKNPAGPNPIGN	129-140 of 162	23.97	0.8	0.09
