# Supplementary material for: Predicting and clustering plant CLE genes with a new method developed specifically for short amino acid sequences
Source: BMC Genomics. 2020 Oct 12;21:709. doi: 10.1186/s12864-020-07114-8 (PMC7552357; doi:10.1186/s12864-020-07114-8)
Supplement: Supplementary file 17 — Additional file 17: Table S6. Top 10 most frequently used CLE motifs in monocots and dicots. [file 12864_2020_7114_MOESM17_ESM.xls]

## Sheet: Sheet1
Table S6. Top 10 most frequently used CLE motifs in monocots and dicots.
Rank	CLE motif (Frequency)
	Monocots	Dicots	All species
1	RRVRRGSDPIHN (32)*	HEVPSGPNPISN (83)	HEVPSGPNPISN (85)
2	RLSPGGPDPQHH (31)	RLVPSGPNPLHN (64)	RRVPNGPDPIHN (85)*
3	RRVPNGPDPIHN (25)*	RRVPNGPDPIHN (59)*	RLVPTGPNPLHH (65)*
4	RLSPGGPNPQHH (18)	RLVPTGPNPLHH (51)*	RLVPSGPNPLHN (64)
5	RLVPQGPNPLHN (18)	RLSPGGPDPRHH (37)	RRVRRGSDPIHN (62)*
6	RLVPTGPNPLHN (16)	RRVRRGSDPIHN (30)*	RLSPGGPDPQHH (45)
7	RRVPTGPNPLHN (16)	RRVPSCPDPLHN (29)	RLSPGGPDPRHH (37)
8	REVPTGPDPIHH (13)	HEVPSGPNPESN (28)	RKVPNGPDPIHN (33)
9	RLVPTGPNPLHH (13)*	RRVPTGSNPLHN (25)	RLVPTGPNPLHN (29)
10	HEVPSGPNPDSN (12)	RVSPGGPDPQHH (25)	RRVPSCPDPLHN (29)
* the top 10 most frequently used CLE motifs in both monocots and dicots.
