# Supplementary material for: Predicting and clustering plant CLE genes with a new method developed specifically for short amino acid sequences
Source: BMC Genomics. 2020 Oct 12;21:709. doi: 10.1186/s12864-020-07114-8 (PMC7552357; doi:10.1186/s12864-020-07114-8)
Supplement: Supplementary file 18 — Additional file 18: Table S7. Number of CLE genes lying above the CLE motif scores of the corresponding quantiles. [file 12864_2020_7114_MOESM18_ESM.xls]

## Sheet: Sheet1
Table S7. Number of CLE genes lying above the CLE motif scores of the corresponding quantiles.
Group	Number of CLE genes				All
	28.75 [1]	24.11	22.73	20.43
	(25% quantile [2])	(10% quantile)	(5% quantile)	(1% quantile)
1A	255	255	255	255	255
1B	127	127	127	127	127
2A	0	105	106	120	120
2B	186	186	186	186	186
2C	144	157	157	157	157
3A	156	156	156	156	156
3B	250	250	250	250	250
3C	355	373	373	373	373
4	112	190	240	248	249
5A	1	12	40	61	62
5B	34	78	85	85	85
Others	0	51	73	116	136
Sum	1620	1940	2048	2134	2156
[1] CLE motif scores at the corresponding quantiles. [2] Quantile of all the 2156 CLE candidate genes.
