# Supplementary material for: Predicting and clustering plant CLE genes with a new method developed specifically for short amino acid sequences
Source: BMC Genomics. 2020 Oct 12;21:709. doi: 10.1186/s12864-020-07114-8 (PMC7552357; doi:10.1186/s12864-020-07114-8)
Supplement: Supplementary file 19 — Additional file 19: Table S8. Number of CLE genes lying above the threshold of the SignalP score. [file 12864_2020_7114_MOESM19_ESM.xls]

## Sheet: Sheet1
Table S8. Number of CLE genes lying above the threshold of the SignalP score
Group	Number of CLE genes		Proportion (%)
	SignalP score ≥ 0.45	Total
1A	230	255	90.2
1B	104	127	81.9
2A	109	120	90.8
2B	71	186	38.2
2C	114	157	72.6
3A	84	156	53.8
3B	210	250	84
3C	270	373	72.4
4	138	249	55.6
5A	20	62	32.8
5B	75	85	88.2
Others	83	136	71.6
All group	1508	2156	70
