# Supplementary material for: Predicting and clustering plant CLE genes with a new method developed specifically for short amino acid sequences
Source: BMC Genomics. 2020 Oct 12;21:709. doi: 10.1186/s12864-020-07114-8 (PMC7552357; doi:10.1186/s12864-020-07114-8)
Supplement: Supplementary file 20 — Additional file 20: Table S9. CLE motifs used for finding the optimal amino acid substitution matrix. [file 12864_2020_7114_MOESM20_ESM.xls]

## Sheet: Sheet1
Table S9. CLE motifs used for finding the optimal amino acid substitution matrix.
Gene ID	Species	CLE motif*
AT1G05065_CLE20	A. thaliana	RKVKTGSNPLHN
AT1G06225_CLE3	A. thaliana	RLSPGGPDPRHH
AT1G25425_CLE43	A. thaliana	RRIPSSPDRLHN
AT1G26600_CLE9	A. thaliana	RLVPSGPNPLHN
AT1G49005_CLE11	A. thaliana	RVVPSGPNPLHH
AT1G63245_CLE14	A. thaliana	RLVPKGPNPLHN
AT1G66145_CLE18	A. thaliana	RQIPTGPDPLHN
AT1G67775_CLE8	A. thaliana	RRVPTGPNPLHH
AT1G68795_CLE12	A. thaliana	RRVPSGPNPLHH
AT1G69320_CLE10	A. thaliana	RLVPSGPNPLHN
AT1G69588_CLE45	A. thaliana	RRVRRGSDPIHN
AT1G69970_CLE26	A. thaliana	RKVPRGPDPIHN
AT1G70895_CLE17	A. thaliana	RVVHTGPNPLHN
AT1G73165_CLE1	A. thaliana	RLSPGGPDPRHH
AT1G73965_CLE13	A. thaliana	RLVPSGPNPLHH
AT2G01505_CLE16	A. thaliana	RLVHTGPNPLHN
AT2G27250_CLV3	A. thaliana	RTVPSGPDPLHH
AT2G31081_CLE4	A. thaliana	RLSPGGPDPRHH
AT2G31082_CLE7	A. thaliana	RFSPGGPDPQHH
AT2G31083_CLE5	A. thaliana	RVSPGGPDPQHH
AT2G31085_CLE6	A. thaliana	RVSPGGPDPQHH
AT2G34925_CLE42	A. thaliana	HGVPSGPNPISN
AT3G24225_CLE19	A. thaliana	RVIPTGPNPLHN
AT3G24770_CLE41	A. thaliana	HEVPSGPNPISN
AT3G25905_CLE27	A. thaliana	RIVPSCPDPLHN
AT3G28455_CLE25	A. thaliana	RKVPNGPDPIHN
AT4G13195_CLE44	A. thaliana	HEVPSGPNPISN
AT4G18510_CLE2	A. thaliana	RLSPGGPDPQHH
AT5G12235_CLE22	A. thaliana	RRVFTGPNPLHN
AT5G12990_CLE40	A. thaliana	RQVPTGSDPLHH
AT5G59305_CLE46	A. thaliana	HKHPSGPNPTGN
AT5G64800_CLE21	A. thaliana	RSIPTGPNPLHN
ATMG01400.1	A. thaliana	NSLNSGPNPLEN
LOC_Os01g03900.1	O. sativa	RRIPSCPDALHN
LOC_Os01g07620.1	O. sativa	RLAPTGSNPLHN
LOC_Os01g23705.1	O. sativa	HQVPTGANPDSN
LOC_Os01g32560.1	O. sativa	RRIPSCPDPLHN
LOC_Os01g48230.1	O. sativa	RLSPGGPDPQHH
LOC_Os01g48260.1	O. sativa	RLSPGGPDPQHH
LOC_Os01g55060.1	O. sativa	REVPGGPDPQHH
LOC_Os01g55080.1	O. sativa	RLSPGGPDPQHH
LOC_Os01g55850.1	O. sativa	RVVPSGPNPLHN
LOC_Os02g05650.1	O. sativa	RVVPTGSNPLHN
LOC_Os02g15200.1	O. sativa	RLSPGGPNPQHH
LOC_Os02g21890.1	O. sativa	RLVPTGPNPLHH
LOC_Os02g36730.1	O. sativa	RRVRRGSDPIHN
LOC_Os02g56490.1	O. sativa	HEVPSGPNPDSN
LOC_Os02g58000.1	O. sativa	RMVPQGPNPLHN
LOC_Os03g25060.1	O. sativa	REVLTGPNPLHN
LOC_Os03g26180.1	O. sativa	WRVRRGSDPIHN
LOC_Os03g48570.1	O. sativa	RKVPNGPDPIHN
LOC_Os03g58870.1	O. sativa	RRVPNGPDPIHN
LOC_Os04g38650.1	O. sativa	RRVRRGSDPIHN
LOC_Os04g39770.1	O. sativa	REVPTGPDPIHH
LOC_Os04g44880.1	O. sativa	RLVPQGSNPLHN
LOC_Os04g56370.1	O. sativa	RRVPTGPNPLHN
LOC_Os05g02620.1	O. sativa	RSVPTGPNPITS
LOC_Os05g02630.1	O. sativa	REVPSGPDPITS
LOC_Os05g07840.1	O. sativa	RFSPTGSNPLHN
LOC_Os05g29870.1	O. sativa	RLTPTGPNPVHN
LOC_Os05g43030.1	O. sativa	RRIPKGPDPIHN
LOC_Os05g43660.1	O. sativa	RLVPTGPNPLHN
LOC_Os05g43895.1	O. sativa	RLSPGGPDPQHH
LOC_Os05g43900.1	O. sativa	RTVPGGPDPQHH
LOC_Os05g48730.1	O. sativa	RRSPGGPDPQHH
LOC_Os05g48740.1	O. sativa	WEVPGGPDPQHH
LOC_Os06g12539.1	O. sativa	RHVPLGPDPAHH
LOC_Os06g34180.1	O. sativa	REVPSGPDPIHH
LOC_Os06g34280.1	O. sativa	RLSPGGPNPQHH
LOC_Os06g34330.1	O. sativa	RLSPGGPNPQHH
LOC_Os06g48220.1	O. sativa	RVVPTGPNPLHN
LOC_Os07g09625.1	O. sativa	RRVPNGPDPIHN
LOC_Os07g26595.1	O. sativa	RRPPPAPDPTHR
LOC_Os08g34030.1	O. sativa	RRVRRGSDPIHN
Sm408679	S. moellendorffii	RLVPSGPDPLHH
Sm409888	S. moellendorffii	HYVRSAPNPMHN
Sm411648	S. moellendorffii	RYVPGGPDPLHH
Sm412987	S. moellendorffii	HSVPSGPNPVGN
Sm416983	S. moellendorffii	HLVPAGPNPLHN
Sm420331	S. moellendorffii	HLVPAGPNPLHN
Sm422369	S. moellendorffii	KLAPAGLDPVHD
Sm86322	S. moellendorffii	RQVPSGADPIHH
MA_10207985g0010	P. abies	HEVPSGPNPISN
MA_10212474g0010	P. abies	HEVAAGPNPTRN
MA_10250564g0010	P. abies	HSVPSNPNPIQN
MA_10260687g0010	P. abies	RTVPTGSNPLHN
MA_10325684g0020	P. abies	REIPGGPDGQHH
MA_10356943g0010	P. abies	HVAPSGPNPGGN
MA_10428646g0010	P. abies	HNVPSGPNPIGN
MA_10431125g0020	P. abies	RRVPNCPDPLHN
MA_112217g0010	P. abies	RKIPGGPDGQHH
MA_126688g0010	P. abies	HEVPSGPNPISN
MA_15112g0010	P. abies	RKVHTGPNPLHN
MA_18107g0030	P. abies	HEVVSGPNPRRS
MA_18841g0010	P. abies	RQIPGGPDPHHH
MA_195857g0010	P. abies	RKVPTGPNPLHN
MA_24844g0010	P. abies	DVAPSGPNPGGN
MA_248710g0010	P. abies	RLVPTGPDPLHN
MA_35076g0010	P. abies	RGYPRGPNPTRY
MA_36132g0010	P. abies	RGYPIGPDPTRY
MA_41364g0010	P. abies	RQVPTGPDPLHH
MA_417256g0010	P. abies	RMVPNGSDPLHN
MA_45023g0010	P. abies	RQIPRGPDGQHH
MA_51564g0010	P. abies	RPRPSGPRPTQN
MA_523338g0010	P. abies	RVVPTGPNPLHN
MA_55741g0010	P. abies	HDVPSGPNPISN
MA_61343g0010	P. abies	DVPPSGPSPCHN
MA_671792g0010	P. abies	HEVPSGPNPISD
MA_71114g0010	P. abies	RNVPSTPNPTQN
MA_7233g0010	P. abies	HEVHSGPNPISN
MA_72760g0010	P. abies	XXVPTGSNPLHN
MA_8623178g0010	P. abies	HDVPSGPNPIGN
MA_878g0010	P. abies	RRVPNGSDPIHN
MA_8926332g0010	P. abies	RQIPRGPDGQHH
MA_9094901g0010	P. abies	PVPPSGPSPCHN
MA_9667g0010	P. abies	HEVDSGPNPTRN
* The listed CLE motifs were used in testing the amino acid substitution matrices.
